# Supplementary material for: MRE11 and ATM Expression Levels Predict Rectal Cancer Survival and Their Association with Radiotherapy Response
Source: PLoS One. 2016 Dec 8;11(12):e0167675. doi: 10.1371/journal.pone.0167675 (PMC5145179; doi:10.1371/journal.pone.0167675)
Supplement: S1 Table — (XLSX) [file pone.0167675.s001.xlsx]

## Sheet: S1 Table
	S1 Table. Performance of two protein classification models
	Model	Tumor	Normal	Sensitivity (%)	Specificity (%)	Overall (%)	ROC-AUC
	Combined TC*	257	255	80.9	70.3	75.6	0.849
	Combined TP†	258	255	61.6	48.8	55.2	0.837
	*Tumor centre; †Tumor periphery
