# Supplementary material for: MRE11 and ATM Expression Levels Predict Rectal Cancer Survival and Their Association with Radiotherapy Response
Source: PLoS One. 2016 Dec 8;11(12):e0167675. doi: 10.1371/journal.pone.0167675 (PMC5145179; doi:10.1371/journal.pone.0167675)
Supplement: S2 Table — (XLSX) [file pone.0167675.s002.xlsx]

## Sheet: S2 Table
	S1 Table. Associations between ATM expression and clinicohistopathological data
		Tumor center			Tumor periphery
		Low	High	P value	Low	High	P value
		n (%)	n (%)		n (%)	n (%)
	Sex
	Male	26 (15)	146 (85)	0.658	36 (21)	136 (79)	0.902
	Female	15 (17)	72 (83)		19 (22)	69 (78)
	Age
	≤70 yrs	17 (14)	103 (86)	0.496	17 (14)	102 (86)	0.013
	>70 yrs	24 (17)	115 (83)		38 (27)	103 (73)
	Tumor stage
	T1-2	13 (16)	71 (84)	0.824	20 (24)	64 (76)	0.417
	T3-4	28 (17)	141 (83)		33 (19)	137 (81)
	Node stage
	Negative	19 (14)	116 (86)	0.401	30 (22)	104 (78)	0.667
	Positive	21 (18)	96 (82)		24 (20)	95 (80)
	Metastasis stage
	M0	38 (18)	178 (82)	0.083	45 (21)	173 (79)	1
	M1	0 (0)	17 (100)		3 (18)	14 (82)
	Grade
	1-2	36 (15)	203 (85)	0.333	47 (20)	193 (80)	0.044
	3	5 (25)	15 (75)		8 (40)	12 (60)
	Vascular invasion
	Absent	32 (17)	162 (83)	0.712	45 (23)	150 (77)	0.15
	Present	9 (15)	53 (85)		9 (15)	53 (85)
	Perineural invasion
	Absent	37 (17)	177 (83)	0.21	48 (22)	167 (77)	0.242
	Present	4 (10)	38 (90)		6 (14)	37 (86)
