# Supplementary material for: MRE11 and ATM Expression Levels Predict Rectal Cancer Survival and Their Association with Radiotherapy Response
Source: PLoS One. 2016 Dec 8;11(12):e0167675. doi: 10.1371/journal.pone.0167675 (PMC5145179; doi:10.1371/journal.pone.0167675)
Supplement: S3 Table — (XLSX) [file pone.0167675.s003.xlsx]

## Sheet: S4 Table
	S2 Table. Association between MRE11 expression and clinicopathologic data
		Tumor center			Tumor periphery
		Low	High	P value	Low	High	P value
		n (%)	n (%)		n (%)	n (%)
	Sex
	Male	65.4	68.1	0.69	65.2	66.7	0.9
	Female	34.6	31.9		34.8	33.3
	Age
	<71	48.5	42.9	0.38	42.6	48.6	0.38
	71+	51.5	57.1		57.4	51.4
	Tumor stage
	T1–2	33.1	33.6	1	30.4	34.8	0.5
	T3–4	66.9	66.4		69.6	65.2
	Node stage
	Negative	49.6	55.5	0.38	46.4	59.3	0.06
	Positive	50.4	44.5		53.6	40.7
	Metastasis stage
	M0	94.3	90.6	0.32	94.1	91.6	0.61
	M1	5.7	9.4		5.9	8.4
	Grade
	1–2	90.4	94.1	0.35	92.2	92.4	1
	3	9.6	5.9		7.8	7.6
	Vascular invasion
	Absent	74.4	76.5	0.77	72.8	78.2	0.38
	Present	25.6	23.5		27.2	21.8
	Perineural invasion
	Absent	81.2	87.4	0.23	81.6	85.2	0.5
	Present	18.8	12.6		18.4	14.8
